# Supplementary material for: C10orf55, CASC2, and SFTA1P lncRNAs Are Potential Biomarkers to Assess Radiation Therapy Response in Head and Neck Cancers
Source: J Pers Med. 2022 Oct 11;12(10):1696. doi: 10.3390/jpm12101696 (PMC9605465; doi:10.3390/jpm12101696)
Supplement: Supplementary file 1 [file jpm-12-01696-s001.zip]

Archive with 1 entries (1 files):
- jpm-1920533-supplementary.pdf
